# Supplementary material for: Benefits of Telemonitoring of Pulmonary Function—3-Month Follow-Up of Home Electronic Spirometry in Patients with Duchenne Muscular Dystrophy
Source: J Clin Med. 2022 Feb 6;11(3):856. doi: 10.3390/jcm11030856 (PMC8837102; doi:10.3390/jcm11030856)
Supplement: Supplementary file 1 [file jcm-11-00856-s001.zip]

Archive with 5 entries (5 files):
- FigureS1.pdf
- FigureS2.pdf
- FigureS3.pdf
- FigureS4.pdf
- FigureS5.pdf
